# Supplementary material for: Production performance, egg quality, and uterine gene expression for layers as affected by N-Carbamylglutamate supplementation
Source: Front Vet Sci. 2023 Feb 17;10:1110801. doi: 10.3389/fvets.2023.1110801 (PMC9982039; doi:10.3389/fvets.2023.1110801)
Supplement: Supplementary file 1 [file Data_Sheet_1.CSV]

Gene_id	Gene name	Gene description	FC(N/C)	Log2FC(N/C)	Pvalue	Padjust	Significant	Regulate	C_1	C_2	C_3	N1_1	N1_2	N1_3	C	N
ENSGALG00000010152	TSPAN8	tetraspanin 8 [Source:NCBI gene;Acc:417854]	0.206	-2.277156993	3.80E-17	5.43E-13	yes	down	48.68	55.69	39.63	8.91	8.51	12.55	48	9.99
ENSGALG00000017365	REEP2	receptor accessory protein 2 [Source:NCBI gene;Acc:771891]	2.186	1.128519551	1.25E-12	5.25E-09	yes	up	6.6	5.11	6.63	12.81	11.32	13.33	6.113333333	12.48666667
ENSGALG00000001551	CCNL2	cyclin L2 [Source:NCBI gene;Acc:395124]	2.104	1.073294178	8.88E-12	2.54E-08	yes	up	59.22	51.84	47.7	100.26	104.88	117.3	52.92	107.48
ENSGALG00000043598		-	2.333	1.222147478	1.21E-11	2.89E-08	yes	up	738.27	830.39	698.21	1570.95	1977.56	1787.42	755.6233333	1778.643333
ENSGALG00000005425	OGT	O-linked N-acetylglucosamine (GlcNAc) transferase [Source:NCBI gene;Acc:422203]	2.17	1.117536012	4.80E-11	9.80E-08	yes	up	150.28	130.41	128.56	255.45	293.78	316.05	136.4166667	288.4266667
ENSGALG00000014463	ACTN2	actinin alpha 2 [Source:NCBI gene;Acc:396263]	10.237	3.355687707	6.71E-11	1.20E-07	yes	up	0.42	0.3	0.22	4.5	2.74	2.02	0.313333333	3.086666667
ENSGALG00000027869		-	0.002	-8.993045044	3.19E-10	4.56E-07	yes	down	3	1.37	0.5	0	0	0	1.623333333	0
ENSGALG00000028685	SEMA5A	semaphorin 5A [Source:NCBI gene;Acc:420931]	0.48	-1.058761513	4.03E-10	5.24E-07	yes	down	13.61	13.84	10.8	6.48	6.1	5.71	12.75	6.096666667
ENSGALG00000016266	PRRG1	proline rich and Gla domain 1 [Source:NCBI gene;Acc:418582]	2.473	1.306526525	1.43E-09	1.46E-06	yes	up	27.56	21.19	29.03	44.17	49.62	58.83	25.92666667	50.87333333
ENSGALG00000050176		-	0.238	-2.069967816	6.60E-09	6.29E-06	yes	down	8.79	6.58	4.77	1.49	1.27	2.26	6.713333333	1.673333333
ENSGALG00000051312		-	0.054	-4.219199667	8.35E-09	6.82E-06	yes	down	153.93	42.61	14.87	5.05	3.67	2.55	70.47	3.756666667
ENSGALG00000038634	KIT	KIT proto-oncogene receptor tyrosine kinase [Source:NCBI gene;Acc:378783]	3.402	1.766414807	9.24E-09	6.96E-06	yes	up	0.96	0.52	0.8	2.7	2.75	2.34	0.76	2.596666667
ENSGALG00000005294	PPFIBP2	PPFIA binding protein 2 [Source:NCBI gene;Acc:428843]	2.903	1.537403603	2.44E-08	1.67E-05	yes	up	11.2	13.21	6.16	25.03	27.22	24.74	10.19	25.66333333
ENSGALG00000007070		-	2.204	1.14037247	2.46E-08	1.67E-05	yes	up	3.41	2.68	2.58	7.06	8.03	8.91	2.89	8
ENSGALG00000052467		-	19.419	4.279427908	3.58E-08	2.28E-05	yes	up	0.87	0.93	0.3	45.55	20.93	7.15	0.7	24.54333333
ENSGALG00000052072		uncharacterized LOC112531814 [Source:NCBI gene;Acc:112531814]	0.335	-1.579352898	5.42E-08	3.23E-05	yes	down	151.44	92.07	178.08	48.73	48.27	45.26	140.53	47.42
ENSGALG00000017926	7SK	7SK RNA [Source:RFAM;Acc:RF00100]	3.796	1.924608048	6.42E-08	3.67E-05	yes	up	91.99	141.18	103.53	337.91	600.54	379.69	112.2333333	439.38
ENSGALG00000050863		-	8.041	3.00741422	1.07E-07	5.88E-05	yes	up	0.3	1.54	0.5	7.07	6.79	7.24	0.78	7.033333333
ENSGALG00000037983	LUC7L	LUC7 like [Source:NCBI gene;Acc:416654]	2.55	1.350383187	2.36E-07	0.000120614	yes	up	9.94	11.72	12.22	25.08	27.46	33	11.29333333	28.51333333
ENSGALG00000037737		protein MANBAL-like [Source:NCBI gene;Acc:107057295]	2.283	1.190954382	2.91E-07	0.000138667	yes	up	86.21	51.32	77.24	154.27	164.91	171.76	71.59	163.6466667
ENSGALG00000016911	OBI1	ring finger protein 219 [Source:NCBI gene;Acc:418805]	2.373	1.246851877	3.67E-07	0.000169051	yes	up	6.4	3.54	3.37	8.98	8.77	10.88	4.436666667	9.543333333
ENSGALG00000000299	PKP1	plakophilin 1 [Source:NCBI gene;Acc:421158]	0.39	-1.358163445	3.95E-07	0.000176329	yes	down	4.82	3.78	3.3	1.26	1.55	1.84	3.966666667	1.55
ENSGALG00000048920		uncharacterized LOC107051510 [Source:NCBI gene;Acc:107051510]	19.341	4.273559475	5.28E-07	0.000228609	yes	up	0.13	0.04	0.11	1.71	2.41	1.59	0.093333333	1.903333333
ENSGALG00000051916		-	15.09	3.915534693	6.18E-07	0.000259926	yes	up	0.18	0	0.27	1.62	2.11	3.07	0.15	2.266666667
ENSGALG00000034326	TMEM158	transmembrane protein 158 [Source:NCBI gene;Acc:776186]	3.658	1.871219694	8.60E-07	0.000341669	yes	up	3.05	1.99	2.25	12.12	7.82	6.91	2.43	8.95
ENSGALG00000009052	LBH	limb bud and heart development [Source:NCBI gene;Acc:421301]	0.328	-1.607474101	9.50E-07	0.00035726	yes	down	631.63	367.15	264.94	123.65	134.99	152.95	421.24	137.1966667
ENSGALG00000013072	AKR1B10	aldo-keto reductase family 1 member B10 [Source:NCBI gene;Acc:395338]	0.052	-4.2603477	9.89E-07	0.000362417	yes	down	145.59	22	8.26	3.98	2.99	1.9	58.61666667	2.956666667
ENSGALG00000016864	METTL21C	methyltransferase like 21C [Source:NCBI gene;Acc:418768]	5.093	2.348461025	1.39E-06	0.000485094	yes	up	0.99	0.77	1.05	3.64	4.45	6.74	0.936666667	4.943333333
ENSGALG00000010857	DAB1	DAB1, reelin adaptor protein [Source:NCBI gene;Acc:374083]	0.3	-1.734810639	1.43E-06	0.000486782	yes	down	19.93	26.09	11.71	5.91	5.19	5.66	19.24333333	5.586666667
ENSGALG00000049256		-	2.202	1.139100407	1.91E-06	0.000606908	yes	up	27.78	37.91	34.6	84.17	68.78	71.51	33.43	74.82
ENSGALG00000007594	ASB12	ankyrin repeat and SOCS box containing 12 [Source:NCBI gene;Acc:422313]	6.351	2.666962796	2.99E-06	0.000910098	yes	up	0.23	0.39	0.34	2.68	1.7	1.83	0.32	2.07
ENSGALG00000000314	NEFL	neurofilament light [Source:HGNC Symbol;Acc:HGNC:7739]	2.862	1.517211367	3.92E-06	0.001120094	yes	up	6.03	3.62	4.44	17.61	13.03	9.84	4.696666667	13.49333333
ENSGALG00000048655		-	0.176	-2.509231833	4.17E-06	0.001170001	yes	down	13.29	22.04	4.17	2.23	2.26	2.62	13.16666667	2.37
ENSGALG00000017790	5S_rRNA	5S ribosomal RNA [Source:RFAM;Acc:RF00001]	6.964	2.799898756	7.21E-06	0.001839961	yes	up	234.6	442.83	161.76	0	0	0	279.73	0
ENSGALG00000006054	CALCA	calcitonin [Source:NCBI gene;Acc:396256]	5.216	2.382815434	7.35E-06	0.001844341	yes	up	0.78	4.12	2.32	9.84	9.1	12.53	2.406666667	10.49
ENSGALG00000026716	CELF5	CUGBP, Elav-like family member 5 [Source:NCBI gene;Acc:425867]	2.985	1.577671877	9.24E-06	0.00207649	yes	up	0.86	0.68	0.7	2.17	2.47	2.28	0.746666667	2.306666667
ENSGALG00000036678	ETV4	ETS variant 4 [Source:NCBI gene;Acc:395747]	0.053	-4.244910021	9.25E-06	0.00207649	yes	down	31.56	11.23	0.78	0.98	0.79	0.55	14.52333333	0.773333333
ENSGALG00000023454	C9ORF152	chromosome 2 open reading frame, human C9orf152 [Source:NCBI gene;Acc:101750288]	0.259	-1.951127898	9.30E-06	0.00207649	yes	down	134.74	99.27	43.06	17.42	22.84	30.91	92.35666667	23.72333333
ENSGALG00000054995		-	7.746	2.953537273	9.75E-06	0.0021433	yes	up	0.29	0.11	0.55	1.32	2.96	3.23	0.316666667	2.503333333
ENSGALG00000000619	ANGPTL4	angiopoietin like 4 [Source:NCBI gene;Acc:769087]	2.269	1.182117361	9.96E-06	0.002156237	yes	up	3.27	4.65	4.05	7.84	9.67	9.96	3.99	9.156666667
ENSGALG00000012464	SOUL	SOUL protein [Source:NCBI gene;Acc:395567]	2.699	1.43244698	1.02E-05	0.002178982	yes	up	14.5	7.69	16.23	31.48	35.65	37.27	12.80666667	34.8
ENSGALG00000009545	SLC25A12	solute carrier family 25 member 12 [Source:NCBI gene;Acc:431387]	2.068	1.048050022	1.06E-05	0.002201236	yes	up	37.28	52.15	44.88	79.67	83.66	93.67	44.77	85.66666667
ENSGALG00000011918	CCDC134	coiled-coil domain containing 134 [Source:NCBI gene;Acc:417984]	0.474	-1.078014673	1.07E-05	0.002201236	yes	down	20.78	15.92	15.38	7.5	8.09	9.26	17.36	8.283333333
ENSGALG00000031597	HBAD	hemoglobin alpha, subunit D [Source:NCBI gene;Acc:416651]	0.371	-1.430078288	1.10E-05	0.002211742	yes	down	92.96	74.16	66.21	22.66	23.64	41.47	77.77666667	29.25666667
ENSGALG00000017032	SLC25A15	solute carrier family 25 member 15 [Source:NCBI gene;Acc:418886]	5.789	2.533253667	1.28E-05	0.002467769	yes	up	10.7	38.51	32.51	87.8	150.01	226.95	27.24	154.92
ENSGALG00000026401	FAM104A	family with sequence similarity 104 member A [Source:NCBI gene;Acc:417450]	2.09	1.063384169	1.53E-05	0.002886685	yes	up	48.47	46.24	65.03	100.73	92.58	102.14	53.24666667	98.48333333
ENSGALG00000019060	MMP27	matrix metallopeptidase 27 [Source:NCBI gene;Acc:395850]	0.448	-1.159071399	1.56E-05	0.002892334	yes	down	9.98	8.54	6.24	3.77	3.92	3.41	8.253333333	3.7
ENSGALG00000010812	RYR2	ryanodine receptor 2 [Source:NCBI gene;Acc:421508]	5.608	2.487514738	2.11E-05	0.003588561	yes	up	0.28	0.67	0.43	4.75	2.26	1.27	0.46	2.76
ENSGALG00000050132		zinc finger protein 501-like [Source:NCBI gene;Acc:107057099]	2.824	1.497977283	2.45E-05	0.003981435	yes	up	2204.93	4407.47	2240.27	7142.11	11056.3	8128.97	2950.89	8775.793333
ENSGALG00000017933	U1	U1 spliceosomal RNA [Source:RFAM;Acc:RF00003]	16.766	4.067506919	2.61E-05	0.004189363	yes	up	0	38.53	66.1	1108.25	1452.58	590	34.87666667	1050.276667
ENSGALG00000005359		-	4.458	2.156417017	2.84E-05	0.004485032	yes	up	0.63	0.4	0.64	3.19	2.33	2.05	0.556666667	2.523333333
ENSGALG00000049610		-	0.058	-4.113503102	2.86E-05	0.004485032	yes	down	3.76	4.54	0.94	0.09	0.2	0.24	3.08	0.176666667
ENSGALG00000010163	LGR5	leucine rich repeat containing G protein-coupled receptor 5 [Source:NCBI gene;Acc:427867]	0.248	-2.012635627	2.90E-05	0.004510996	yes	down	171.22	130.96	41.29	30.17	25.13	24.94	114.49	26.74666667
ENSGALG00000000357		ADAM like decysin 1 [Source:NCBI gene;Acc:419529]	0.148	-2.753780525	2.94E-05	0.00452274	yes	down	66.46	39.21	7.27	6.8	5.83	3.85	37.64666667	5.493333333
ENSGALG00000016710	CYP39A1	cytochrome P450 family 39 subfamily A member 1 [Source:NCBI gene;Acc:422058]	0.482	-1.052391289	3.07E-05	0.004668634	yes	down	26.76	18.51	14.52	9.69	10.51	10.15	19.93	10.11666667
ENSGALG00000008298	LRRC17	leucine rich repeat containing 17 [Source:NCBI gene;Acc:395440]	0.078	-3.682513296	3.70E-05	0.005402646	yes	down	46.36	4.73	2.82	1.54	1.36	1.43	17.97	1.443333333
ENSGALG00000052883		-	0.07	-3.842951735	4.31E-05	0.006221855	yes	down	0.43	12.68	17.54	0.59	0.87	0.77	10.21666667	0.743333333
ENSGALG00000037875	RBP1	retinol binding protein 1 [Source:NCBI gene;Acc:424821]	4.723	2.239551831	5.11E-05	0.0070881	yes	up	0.54	1.59	1.16	1.37	3.63	5.72	1.096666667	3.573333333
ENSGALG00000015134	APOV1	apovitellenin 1 [Source:NCBI gene;Acc:396476]	0.301	-1.731700744	5.25E-05	0.007217071	yes	down	13.77	26.35	35.06	6.81	7.47	8.97	25.06	7.75
ENSGALG00000053917	CD164	CD164 molecule [Source:NCBI gene;Acc:395380]	0.396	-1.335717867	5.60E-05	0.007554546	yes	down	383.1	290.85	152.99	107.79	106.88	111.36	275.6466667	108.6766667
ENSGALG00000003298	DDX55	DEAD-box helicase 55 [Source:NCBI gene;Acc:416820]	2.52	1.33346995	5.73E-05	0.007659	yes	up	3.49	7.28	6.13	12.62	12.38	13.26	5.633333333	12.75333333
ENSGALG00000029382	BARX2	BARX homeobox 2 [Source:NCBI gene;Acc:395714]	0.128	-2.960446297	5.95E-05	0.007877243	yes	down	24.34	13	3.08	1.34	1.61	2.16	13.47333333	1.703333333
ENSGALG00000028284	PTX3	pentraxin 3 [Source:NCBI gene;Acc:548626]	0.116	-3.107355911	6.19E-05	0.008045783	yes	down	51.33	9.02	4.53	2.32	2.72	2.24	21.62666667	2.426666667
ENSGALG00000044002		coiled-coil domain containing 153 [Source:NCBI gene;Acc:769857]	0.178	-2.493660028	6.33E-05	0.008154558	yes	down	268.92	75.04	38.58	19.28	22.63	24.43	127.5133333	22.11333333
ENSGALG00000026907	GMNC	geminin coiled-coil domain containing [Source:HGNC Symbol;Acc:HGNC:40049]	0.172	-2.543532594	6.53E-05	0.008333961	yes	down	21.87	39.83	5.28	1.92	4.4	4.86	22.32666667	3.726666667
ENSGALG00000054594		-	2.145	1.100865508	7.03E-05	0.008817822	yes	up	3.77	2.75	3.38	4.99	6.3	7.08	3.3	6.123333333
ENSGALG00000046769		-	4.356	2.122894111	7.22E-05	0.008902024	yes	up	0.81	0.66	0.25	2.31	1.75	3.41	0.573333333	2.49
ENSGALG00000048996		-	4.028	2.010223881	7.57E-05	0.009249951	yes	up	1.24	1.54	0.74	2.96	6.66	5.14	1.173333333	4.92
ENSGALG00000034741	ETNPPL	ethanolamine-phosphate phospho-lyase [Source:NCBI gene;Acc:428743]	3.081	1.623381624	8.00E-05	0.009516819	yes	up	0.75	0.86	0.86	3.36	2.07	2.26	0.823333333	2.563333333
ENSGALG00000043027	HEPHL1	hephaestin like 1 [Source:NCBI gene;Acc:418998]	5.81	2.538652338	8.06E-05	0.009516819	yes	up	0.36	0.5	0.99	1.55	3.88	6.35	0.616666667	3.926666667
ENSGALG00000039092	STAC	SH3 and cysteine rich domain [Source:NCBI gene;Acc:428460]	0.348	-1.521798217	8.13E-05	0.009530173	yes	down	22.1	13.36	10.21	6.73	4.97	4.15	15.22333333	5.283333333
ENSGALG00000008040		putative acyl-CoA dehydrogenase AidB-like [Source:NCBI gene;Acc:417013]	2.477	1.308600807	8.45E-05	0.009803209	yes	up	7.18	9.14	6.09	13.06	17.12	25.12	7.47	18.43333333
ENSGALG00000003106	TOX2	TOX high mobility group box family member 2 [Source:NCBI gene;Acc:419156]	2.793	1.481776592	8.78E-05	0.009803209	yes	up	3.34	4.42	6.94	12.79	13.07	11.65	4.9	12.50333333
ENSGALG00000035760	LENG8	leukocyte receptor cluster member 8 [Source:NCBI gene;Acc:101748015]	2.025	1.017716701	8.81E-05	0.009803209	yes	up	34.82	48.04	44.7	71.08	87.75	102.63	42.52	87.15333333
ENSGALG00000051383		-	30.374	4.924755686	8.86E-05	0.009803209	yes	up	0	0	0.11	0.53	2.26	0.85	0.036666667	1.213333333
ENSGALG00000051696		-	2.633	1.39685431	8.98E-05	0.009803209	yes	up	2.09	1.55	1.42	3.93	4.38	5.06	1.686666667	4.456666667
ENSGALG00000009207	TRIM2	tripartite motif containing 2 [Source:NCBI gene;Acc:100857562]	0.417	-1.262882785	9.29E-05	0.009927948	yes	down	20.76	19.89	9.84	6.66	6.71	6.9	16.83	6.756666667
ENSGALG00000031496	SPINK5	serine peptidase inhibitor, Kazal type 5 [Source:NCBI gene;Acc:416235]	0.145	-2.790278181	9.31E-05	0.009927948	yes	down	13231.01	2152.76	1507.74	903.02	787.72	675.9	5630.503333	788.88
ENSGALG00000005739	SCD	stearoyl-CoA desaturase [Source:NCBI gene;Acc:395706]	0.362	-1.466731686	9.86E-05	0.010444044	yes	down	7.95	3.5	4.43	2.4	1.79	1.53	5.293333333	1.906666667
ENSGALG00000001531		fructosamine 3 kinase [Source:NCBI gene;Acc:417335]	2.741	1.454927377	0.00010548	0.01084778	yes	up	0.99	2.21	1.6	4.34	4	4.06	1.6	4.133333333
ENSGALG00000048785		-	9.964	3.316777465	0.000108942	0.011044867	yes	up	0.07	0.17	0.18	1.31	1.46	1.51	0.14	1.426666667
ENSGALG00000052224		-	0.317	-1.656325732	0.000112356	0.011237759	yes	down	92.48	61.58	27.51	18.55	15.15	16.93	60.52333333	16.87666667
ENSGALG00000008784		-	0.478	-1.06515964	0.000113676	0.011284683	yes	down	42.35	24.63	22.12	15.62	14.78	11.31	29.7	13.90333333
ENSGALG00000004097	LRRC38	leucine rich repeat containing 38 [Source:NCBI gene;Acc:428194]	0.426	-1.229501806	0.000115968	0.011420036	yes	down	6.42	6.5	4.15	2.94	2.49	1.89	5.69	2.44
ENSGALG00000031069		coiled-coil domain containing 173 [Source:NCBI gene;Acc:424161]	2.196	1.134775943	0.000116637	0.011420036	yes	up	4.44	8.29	5.49	10.83	10.03	10.38	6.073333333	10.41333333
ENSGALG00000015148	ANXA1	annexin A1 [Source:NCBI gene;Acc:404271]	0.317	-1.658325312	0.000117464	0.011422809	yes	down	1772.8	656.8	563.11	302.91	300.91	330.81	997.57	311.5433333
ENSGALG00000001062	GGT7	gamma-glutamyltransferase 7 [Source:NCBI gene;Acc:419121]	0.456	-1.133771325	0.000125288	0.012101328	yes	down	9.51	14.86	12.72	6.45	5.63	5.07	12.36333333	5.716666667
ENSGALG00000039489	5_8S_rRNA	5.8S ribosomal RNA [Source:RFAM;Acc:RF00002]	0.282	-1.823726711	0.00012935	0.012409777	yes	down	174.63	1034.87	295.75	3254.91	4385.27	1844.7	501.75	3161.626667
ENSGALG00000016908		protocadherin 9 [Source:NCBI gene;Acc:418800]	0.027	-5.193710821	0.000133497	0.012637983	yes	down	15.9	1.13	0.48	0	0.18	0.28	5.836666667	0.153333333
ENSGALG00000008398	MPP4	membrane palmitoylated protein 4 [Source:NCBI gene;Acc:769757]	2.393	1.258984286	0.000135958	0.012786319	yes	up	1.58	2.82	1.34	4.1	4.49	5.12	1.913333333	4.57
ENSGALG00000028551		glutathione S-transferase-like [Source:NCBI gene;Acc:100859645]	0.358	-1.48146011	0.000156161	0.013976983	yes	down	1020.07	354.4	450.01	208.12	210.77	227.13	608.16	215.34
ENSGALG00000014252		-	0.088	-3.5111698	0.000156441	0.013976983	yes	down	1.01	9.23	15.96	0.62	0.94	0.79	8.733333333	0.783333333
ENSGALG00000027789	RAB37	RAB37, member RAS oncogene family [Source:NCBI gene;Acc:100859318]	0.15	-2.738441991	0.00016308	0.014479642	yes	down	8.2	2.96	1.5	0.68	0.83	0.35	4.22	0.62
ENSGALG00000036589	GFRA4	GDNF family receptor alpha 4 [Source:NCBI gene;Acc:395839]	0.278	-1.845191844	0.000171474	0.01513095	yes	down	2.47	3.56	1.03	0.68	0.55	0.64	2.353333333	0.623333333
ENSGALG00000036749	MRPS28	mitochondrial ribosomal protein S28 [Source:NCBI gene;Acc:770322]	2.699	1.432286097	0.00017529	0.015268833	yes	up	3.71	7.88	5.26	13.35	13.82	18.08	5.616666667	15.08333333
ENSGALG00000011320	TMCC3	transmembrane and coiled-coil domain family 3 [Source:NCBI gene;Acc:417905]	0.449	-1.15556852	0.000176091	0.015268833	yes	down	5.74	4.15	4.96	2.93	2.33	1.57	4.95	2.276666667
ENSGALG00000026311	C12orf75	chromosome 12 open reading frame 75 [Source:NCBI gene;Acc:771624]	0.206	-2.282118161	0.000177309	0.015268833	yes	down	33.34	14.84	6.2	4.7	3.76	2.79	18.12666667	3.75
ENSGALG00000009421	SRSF5	serine and arginine rich splicing factor 5 [Source:NCBI gene;Acc:423258]	2.092	1.064887635	0.000183897	0.015629843	yes	up	59.36	96.89	60.67	127.24	138.97	153.88	72.30666667	140.03
ENSGALG00000019716	KRT40	keratin 40 [Source:NCBI gene;Acc:420045]	0.449	-1.155293932	0.000186872	0.015629843	yes	down	266.36	178.89	118.12	75.59	82.86	93.24	187.79	83.89666667
ENSGALG00000051258		-	5.647	2.497412976	0.000189559	0.015754316	yes	up	0.31	0.85	0.13	2	2.52	2.63	0.43	2.383333333
ENSGALG00000050194		-	5.349	2.419185201	0.000196396	0.016228248	yes	up	0.39	0.46	0.51	2.32	2.73	2.12	0.453333333	2.39
ENSGALG00000053347		-	7.471	2.901382114	0.000204936	0.016729424	yes	up	0.27	0.05	0.16	1.15	1.4	1.83	0.16	1.46
ENSGALG00000015147	ALDH1A1	aldehyde dehydrogenase 1 family member A1 [Source:NCBI gene;Acc:395264]	0.09	-3.474526462	0.000205973	0.016729424	yes	down	17.12	4.32	0.66	0.87	0.74	0.31	7.366666667	0.64
ENSGALG00000025557	RNase_MRP	RNase MRP [Source:RFAM;Acc:RF00030]	7.11	2.829935167	0.000215937	0.017358727	yes	up	11.26	6.65	5.69	60.82	87.11	23.3	7.866666667	57.07666667
ENSGALG00000003550	ARHGAP40	Rho GTPase activating protein 40 [Source:NCBI gene;Acc:419168]	0.492	-1.021841136	0.000223743	0.017868155	yes	down	16.87	13.02	8.82	6.6	5.95	6.12	12.90333333	6.223333333
ENSGALG00000029863	PHYHIPL	phytanoyl-CoA 2-hydroxylase interacting protein like [Source:NCBI gene;Acc:423603]	0.118	-3.085162239	0.000228855	0.018174937	yes	down	9.81	3.58	0.69	0.54	0.37	0.71	4.693333333	0.54
ENSGALG00000054231		coiled-coil domain containing 169 [Source:NCBI gene;Acc:101751930]	0.257	-1.962735873	0.000238292	0.018804785	yes	down	8.54	11.09	1.99	1.58	1.38	1.98	7.206666667	1.646666667
ENSGALG00000001956	OLFML3	olfactomedin like 3 [Source:NCBI gene;Acc:419882]	0.172	-2.538561161	0.000245343	0.019060755	yes	down	27.99	7.07	5.79	2.88	2.85	1.12	13.61666667	2.283333333
ENSGALG00000005768	ETV5	ETS variant 5 [Source:NCBI gene;Acc:395749]	0.14	-2.837948702	0.000257588	0.019610818	yes	down	20.81	33.02	2.2	3.13	2.7	2.01	18.67666667	2.613333333
ENSGALG00000012207		cyclin T2 [Source:NCBI gene;Acc:424289]	2.98	1.575349604	0.000258857	0.019610818	yes	up	2.3	5.13	2.41	7.59	9.41	12.67	3.28	9.89
ENSGALG00000016992	HTR2A	5-hydroxytryptamine receptor 2A [Source:NCBI gene;Acc:428070]	0.125	-2.996160821	0.000259397	0.019610818	yes	down	2.64	0.55	0.76	0.19	0.08	0.22	1.316666667	0.163333333
ENSGALG00000010837	ASB5	ankyrin repeat and SOCS box containing 5 [Source:NCBI gene;Acc:422572]	0.454	-1.14055004	0.000259996	0.019610818	yes	down	12.82	10.01	7.85	3.88	4.52	5.68	10.22666667	4.693333333
ENSGALG00000035219	ALB	albumin [Source:NCBI gene;Acc:396197]	0.451	-1.149883445	0.000270229	0.020224721	yes	down	4.78	5.81	6.93	2.58	2.29	3.15	5.84	2.673333333
ENSGALG00000044053	NLRX1	NLR family member X1 [Source:NCBI gene;Acc:419755]	4.537	2.181889105	0.000296486	0.021732592	yes	up	0.38	0.99	0.76	3.27	1.55	4.99	0.71	3.27
ENSGALG00000010874	UNC79	unc-79 homolog (C. elegans) [Source:NCBI gene;Acc:423426]	4.29	2.100993481	0.000305081	0.021732592	yes	up	5.41	12.46	28.96	70.43	67.42	69.09	15.61	68.98
ENSGALG00000047464	FBXL22	F-box and leucine rich repeat protein 22 [Source:HGNC Symbol;Acc:HGNC:27537]	3.892	1.960385019	0.000308992	0.021866515	yes	up	0.86	1.03	0.51	4.76	2.66	1.83	0.8	3.083333333
ENSGALG00000006379	SHH	sonic hedgehog [Source:NCBI gene;Acc:395615]	0.273	-1.873845095	0.000313988	0.021962966	yes	down	59.21	63.08	13.63	7.88	11.6	13.33	45.30666667	10.93666667
ENSGALG00000051767		-	3.579	1.839523949	0.000319973	0.021990467	yes	up	0.64	0.75	0.64	2.8	2.86	1.65	0.676666667	2.436666667
ENSGALG00000047432		-	0.303	-1.72206004	0.000325544	0.022218863	yes	down	37.1	25.9	9.79	5.36	7.83	8.63	24.26333333	7.273333333
ENSGALG00000039479	BPIFC	BPI fold containing family C, member B [Source:NCBI gene;Acc:771461]	2.066	1.047157349	0.000330904	0.022218863	yes	up	560.19	287.87	544.14	865.23	942.72	1058.03	464.0666667	955.3266667
ENSGALG00000007226	OSTN	osteocrin [Source:NCBI gene;Acc:424907]	2.178	1.123153005	0.000335171	0.022285004	yes	up	27.46	27.74	35.9	127.39	90.46	64.69	30.36666667	94.18
ENSGALG00000028158	FGF7	fibroblast growth factor 7 [Source:NCBI gene;Acc:415439]	0.236	-2.081968219	0.000345847	0.022576817	yes	down	44.24	11.35	8.15	3.26	4.28	5.05	21.24666667	4.196666667
ENSGALG00000039411	COL25A1	collagen type XXV alpha 1 chain [Source:HGNC Symbol;Acc:HGNC:18603]	10.209	3.351701941	0.000348305	0.022631904	yes	up	0.13	0.22	2.79	11.7	9.95	10.5	1.046666667	10.71666667
ENSGALG00000006354	GAL3ST2	galactose-3-O-sulfotransferase 2 [Source:NCBI gene;Acc:424854]	0.021	-5.582159095	0.000351754	0.022728802	yes	down	2.62	8.89	0.21	0.15	0	0	3.906666667	0.05
ENSGALG00000012791	TBXAS1	thromboxane A synthase 1 [Source:NCBI gene;Acc:418101]	0.234	-2.096461447	0.000352976	0.022728802	yes	down	6.93	9.42	2.25	1.63	1.19	0.96	6.2	1.26
ENSGALG00000033783	FER1L6	fer-1 like family member 6 [Source:NCBI gene;Acc:420340]	0.188	-2.411360817	0.000360504	0.02310945	yes	down	0.53	2.76	1.52	0.39	0.34	0.21	1.603333333	0.313333333
ENSGALG00000041650	DUSP7	dual specificity phosphatase 7 [Source:NCBI gene;Acc:415891]	0.281	-1.833015836	0.000370725	0.02344916	yes	down	69.14	44.31	13.44	11.49	11.16	12.14	42.29666667	11.59666667
ENSGALG00000016324	GSTA4	glutathione S-transferase alpha 4 [Source:NCBI gene;Acc:395612]	0.25	-1.99806552	0.000376823	0.023729859	yes	down	1405.7	460.92	245.07	189.01	170.3	159.53	703.8966667	172.9466667
ENSGALG00000028949	CORO6	coronin 6 [Source:NCBI gene;Acc:100857679]	2.697	1.431423161	0.000380105	0.023754643	yes	up	2.14	2.35	2.04	7.97	6.24	3.58	2.176666667	5.93
ENSGALG00000026005	DIO2	deiodinase, iodothyronine type II [Source:NCBI gene;Acc:373903]	2.602	1.379444506	0.000384018	0.02386758	yes	up	11.19	19.75	26.6	61.59	50.26	41.21	19.18	51.02
ENSGALG00000029768	PTGDR	prostaglandin D2 receptor-like [Source:NCBI gene;Acc:107051813]	0.316	-1.661645795	0.000388508	0.024042095	yes	down	40.44	36.43	11.89	11.08	9.12	7.74	29.58666667	9.313333333
ENSGALG00000038775	SPON1	spondin 1 [Source:NCBI gene;Acc:395657]	0.313	-1.674666604	0.000394286	0.024190207	yes	down	79.01	38.79	28.4	20.25	16.88	8.12	48.73333333	15.08333333
ENSGALG00000047883		-	10.532	3.396654883	0.000403697	0.024556822	yes	up	1.16	12.01	4.85	31.39	17.19	9.14	6.006666667	19.24
ENSGALG00000052658		-	2.265	1.179340212	0.000407048	0.024619974	yes	up	5	2.91	4.63	9.09	10.79	8.86	4.18	9.58
ENSGALG00000054607		-	4.929	2.301312398	0.000437862	0.026080154	yes	up	0.17	0.92	0.43	2.64	2.87	2.05	0.506666667	2.52
ENSGALG00000006855	MELTF	melanotransferrin [Source:NCBI gene;Acc:396127]	2.55	1.350447209	0.000447067	0.026408334	yes	up	32.88	15.8	39.79	92.97	77.22	59.79	29.49	76.66
ENSGALG00000043582		lymphocyte antigen 6 complex, locus E-like [Source:NCBI gene;Acc:420301]	0.088	-3.508155715	0.000458211	0.026863996	yes	down	31.74	121.11	2.79	7.08	4.27	2.53	51.88	4.626666667
ENSGALG00000021274		ectonucleoside triphosphate diphosphohydrolase 1 [Source:NCBI gene;Acc:427778]	0.063	-3.98662284	0.000463402	0.026863996	yes	down	8.3	2.25	0.42	0.04	0.45	0.21	3.656666667	0.233333333
ENSGALG00000007174	TNFSF15	tumor necrosis factor superfamily member 15 [Source:NCBI gene;Acc:417247]	0.263	-1.924830081	0.000464177	0.026863996	yes	down	8.48	10.65	2.6	1.87	1.64	2.2	7.243333333	1.903333333
ENSGALG00000043694	RAPGEF4	Rap guanine nucleotide exchange factor 4 [Source:NCBI gene;Acc:429022]	0.125	-2.994445157	0.000469489	0.027061859	yes	down	3.45	1.15	0.4	0.26	0.2	0.18	1.666666667	0.213333333
ENSGALG00000037246	RAMP3	receptor activity modifying protein 3 [Source:NCBI gene;Acc:420786]	0.108	-3.209510754	0.000473439	0.027106936	yes	down	50.64	5.32	2.79	2.46	2.32	1.33	19.58333333	2.036666667
ENSGALG00000054736		-	0.086	-3.538390938	0.000474063	0.027106936	yes	down	11.03	1.44	0.44	0.2	0.38	0.51	4.303333333	0.363333333
ENSGALG00000019276		solute carrier organic anion transporter family member 1B1 [Source:NCBI gene;Acc:418189]	4.283	2.098661841	0.000493652	0.027892341	yes	up	18.67	9.24	56.11	90.27	99.69	121.43	28.00666667	103.7966667
ENSGALG00000036255	WNT7B	Wnt family member 7B [Source:NCBI gene;Acc:427937]	0.304	-1.716306025	0.000497184	0.027981308	yes	down	9.24	5.87	2.95	1.83	1.89	2.02	6.02	1.913333333
ENSGALG00000050537		-	5.465	2.450167664	0.000499188	0.027983896	yes	up	0.17	0.23	0.33	0.49	1.57	2.04	0.243333333	1.366666667
ENSGALG00000016676	MCM3	minichromosome maintenance complex component 3 [Source:NCBI gene;Acc:422043]	0.356	-1.491460438	0.00050773	0.028241257	yes	down	3.97	8.35	3.53	2.03	1.75	1.92	5.283333333	1.9
ENSGALG00000015669	PTBP3	polypyrimidine tract binding protein 3 [Source:NCBI gene;Acc:427333]	0.487	-1.037414687	0.000523747	0.028907172	yes	down	53.53	41.31	27.36	22.11	19.01	14	40.73333333	18.37333333
ENSGALG00000048831		-	0.488	-1.035171844	0.000530358	0.029159489	yes	down	33.31	38	26.6	14.21	14.87	22.55	32.63666667	17.21
ENSGALG00000028928	LCAT	lecithin-cholesterol acyltransferase [Source:NCBI gene;Acc:396136]	0.208	-2.266569282	0.000536717	0.029283832	yes	down	13.45	9.58	2.21	2.58	1.43	1.18	8.413333333	1.73
ENSGALG00000017039	STOML3	stomatin like 3 [Source:NCBI gene;Acc:428074]	0.391	-1.353119888	0.000546738	0.029717183	yes	down	71.98	68.88	26.94	21.98	21.99	22.09	55.93333333	22.02
ENSGALG00000012952	BASP1	brain abundant membrane attached signal protein 1 [Source:NCBI gene;Acc:373905]	0.424	-1.23778587	0.000549594	0.029759263	yes	down	153.36	144.39	66.78	63.08	48.09	42.3	121.51	51.15666667
ENSGALG00000043734	LIPG	lipase G, endothelial type [Source:NCBI gene;Acc:426846]	0.151	-2.731648906	0.000562093	0.030321192	yes	down	18.64	4.26	1.82	1.39	1.37	0.86	8.24	1.206666667
ENSGALG00000030209	CPZ	carboxypeptidase Z [Source:NCBI gene;Acc:395266]	0.303	-1.724271476	0.000577983	0.030768344	yes	down	9.69	7.06	3.43	2.44	2.55	1.22	6.726666667	2.07
ENSGALG00000015166	GCNT1	glucosaminyl (N-acetyl) transferase 1, core 2 [Source:NCBI gene;Acc:427260]	0.302	-1.72623011	0.000585909	0.031020634	yes	down	94.07	29.08	26.98	11.35	14.86	18.48	50.04333333	14.89666667
ENSGALG00000050503	TNFRSF4	TNF receptor superfamily member 4 [Source:NCBI gene;Acc:101751037]	4.591	2.198771658	0.000600349	0.03166783	yes	up	0.1	0.43	0.36	1.61	1.72	0.98	0.296666667	1.436666667
ENSGALG00000042222		-	0.224	-2.158181283	0.000606686	0.031765397	yes	down	8	5.3	4.37	1.3	4.16	3.65	5.89	3.036666667
ENSGALG00000009033	FAM183A	family with sequence similarity 183 member A [Source:NCBI gene;Acc:424557]	0.361	-1.47083194	0.000606934	0.031765397	yes	down	326.29	124.34	117.26	76.57	71.52	55.27	189.2966667	67.78666667
ENSGALG00000006025	XIRP1	xin actin binding repeat containing 1 [Source:NCBI gene;Acc:374266]	23.16	4.533545313	0.000616732	0.032058855	yes	up	0	0.06	0	0.81	0.31	0.18	0.02	0.433333333
ENSGALG00000049260		t-complex 10 [Source:NCBI gene;Acc:421567]	0.23	-2.118847308	0.000626022	0.032306789	yes	down	24.54	8.07	3.9	2.27	2.77	3.85	12.17	2.963333333
ENSGALG00000050210		-	3.097	1.630769813	0.000631306	0.032362166	yes	up	1	1.25	0.62	2.3	2.69	3.94	0.956666667	2.976666667
ENSGALG00000009682	VEPH1	ventricular zone expressed PH domain containing 1 [Source:HGNC Symbol;Acc:HGNC:25735]	0.151	-2.725401445	0.000637327	0.032362166	yes	down	4.09	1.45	0.44	0.24	0.24	0.4	1.993333333	0.293333333
ENSGALG00000004247	MORN3	MORN repeat containing 3 [Source:NCBI gene;Acc:100858736]	0.298	-1.748611784	0.00064865	0.032635485	yes	down	104.12	31.03	31.64	13.77	18.78	18.35	55.59666667	16.96666667
ENSGALG00000003512	SPINK7	serine peptidase inhibitor, Kazal type 7 (putative) [Source:NCBI gene;Acc:416236]	0.26	-1.942232371	0.000650655	0.032635485	yes	down	208.42	77.93	49.57	43.47	27.08	15.57	111.9733333	28.70666667
ENSGALG00000029747	ST3GAL4	chromosome 20 open reading frame 173 [Source:NCBI gene;Acc:419718]	0.082	-3.614501881	0.000658952	0.032936068	yes	down	80	5.53	1.82	2.19	2.42	1.75	29.11666667	2.12
ENSGALG00000011806		mucin 13, cell surface associated [Source:NCBI gene;Acc:100859223]	0.373	-1.424015464	0.000670362	0.033389649	yes	down	65.51	41.89	20.3	16.1	15.14	10.96	42.56666667	14.06666667
ENSGALG00000053741		-	9.894	3.306585086	0.000686368	0.033950259	yes	up	0	0.06	0.12	0.43	0.74	0.71	0.06	0.626666667
ENSGALG00000008889	TTC14	tetratricopeptide repeat domain 14 [Source:NCBI gene;Acc:424970]	2.005	1.003723292	0.000690683	0.033975874	yes	up	12.09	20.41	18.01	30.83	35.14	36.66	16.83666667	34.21
ENSGALG00000014178	SCUBE1	signal peptide, CUB domain and EGF like domain containing 1 [Source:NCBI gene;Acc:418228]	0.299	-1.739741472	0.000691639	0.033975874	yes	down	41.18	52.87	12.15	12.77	10.23	7.59	35.4	10.19666667
ENSGALG00000034512		-	3.291	1.718324219	0.000700827	0.034192246	yes	up	0.37	1.08	0.7	2.69	2.17	2.33	0.716666667	2.396666667
ENSGALG00000050417		-	12.031	3.588730793	0.000704365	0.034247962	yes	up	0.19	0	0.16	1.5	1.03	1.63	0.116666667	1.386666667
ENSGALG00000054952		myeloid-associated differentiation marker homolog [Source:NCBI gene;Acc:100857467]	2.362	1.239933806	0.000709602	0.034351882	yes	up	11.14	14.26	20.62	28.19	41.09	41.86	15.34	37.04666667
ENSGALG00000011086	ACTA1	actin alpha 1, skeletal muscle [Source:NCBI gene;Acc:421534]	3.56	1.831860773	0.000725989	0.034794264	yes	up	50.81	50.68	112.77	406.37	261.14	113.7	71.42	260.4033333
ENSGALG00000006413	CEMIP	cell migration inducing hyaluronan binding protein [Source:NCBI gene;Acc:415476]	0.1	-3.322281145	0.000727771	0.034794264	yes	down	0.56	3.22	0.17	0.19	0.12	0.09	1.316666667	0.133333333
ENSGALG00000049716		-	0.081	-3.627544436	0.000730869	0.034799568	yes	down	161.16	14.19	3.07	5.63	3.6	3.95	59.47333333	4.393333333
ENSGALG00000014736		Kell blood group, metallo-endopeptidase [Source:NCBI gene;Acc:418306]	0.217	-2.204619775	0.000732751	0.034799568	yes	down	2.74	0.79	1.25	0.25	0.34	0.43	1.593333333	0.34
ENSGALG00000011560	PACRG	PARK2 coregulated [Source:NCBI gene;Acc:421576]	0.321	-1.638232182	0.000739901	0.035022775	yes	down	129.41	45.58	34.64	21.14	21.59	24.4	69.87666667	22.37666667
ENSGALG00000002461		-	0.266	-1.911223206	0.000750546	0.035315437	yes	down	22.03	24.83	4.74	3.01	5.86	5.2	17.2	4.69
ENSGALG00000017073	BRCA2	BRCA2, DNA repair associated [Source:NCBI gene;Acc:374139]	0.315	-1.668790674	0.000766418	0.035456121	yes	down	2.33	1.41	0.63	0.52	0.38	0.45	1.456666667	0.45
ENSGALG00000014509	BST1	bone marrow stromal cell antigen 1 [Source:NCBI gene;Acc:422828]	0.477	-1.069321835	0.000783925	0.035917331	yes	down	10.69	14.7	8	6.63	5.9	4.43	11.13	5.653333333
ENSGALG00000010009	TTC29	tetratricopeptide repeat domain 29 [Source:NCBI gene;Acc:422468]	0.357	-1.487846793	0.000800957	0.03658045	yes	down	8.42	5.15	3.09	2.53	1.72	1.1	5.553333333	1.783333333
ENSGALG00000015348	ALCAM	activated leukocyte cell adhesion molecule [Source:NCBI gene;Acc:396092]	0.266	-1.912243409	0.000807241	0.036633356	yes	down	25.97	9.17	4.91	4.14	3.72	2.4	13.35	3.42
ENSGALG00000007018	SLC26A11	solute carrier family 26 member 11 [Source:NCBI gene;Acc:768556]	2.09	1.063164614	0.000818363	0.0369038	yes	up	3.91	3.67	3.95	7.95	6.3	10.07	3.843333333	8.106666667
ENSGALG00000054440		-	0.11	-3.179875771	0.000824351	0.036974358	yes	down	4.34	1.45	0.22	0.13	0.28	0.23	2.003333333	0.213333333
ENSGALG00000055112		-	2.836	1.503908941	0.000831414	0.037140833	yes	up	0.7	1.07	0.39	1.74	1.83	2.2	0.72	1.923333333
ENSGALG00000026613	S100A4	S100 calcium binding protein A4 [Source:HGNC Symbol;Acc:HGNC:10494]	0.284	-1.816842419	0.00084654	0.037581623	yes	down	70.31	60.01	19.47	13.18	16.5	13.07	49.93	14.25
ENSGALG00000039897	FBXO22	F-box protein 22 [Source:NCBI gene;Acc:415355]	0.257	-1.95776996	0.00085823	0.0377489	yes	down	19.87	14.3	9.32	1.07	4.96	5.1	14.49666667	3.71
ENSGALG00000004969	TIMP4	TIMP metallopeptidase inhibitor 4 [Source:NCBI gene;Acc:768711]	0.086	-3.540197571	0.000874267	0.038336354	yes	down	30.19	3.03	0.71	0.54	1.1	1.49	11.31	1.043333333
ENSGALG00000017271	ANO2	anoctamin 2 [Source:HGNC Symbol;Acc:HGNC:1183]	0.312	-1.67977765	0.000889474	0.038647519	yes	down	3.18	3.26	1.13	0.59	0.75	0.97	2.523333333	0.77
ENSGALG00000033671	FREM2	FRAS1 related extracellular matrix protein 2 [Source:NCBI gene;Acc:418893]	0.195	-2.361824899	0.000913432	0.039397309	yes	down	0.82	0.23	0.23	0.06	0.1	0.08	0.426666667	0.08
ENSGALG00000010633	GPX7	glutathione peroxidase 7 [Source:NCBI gene;Acc:424643]	0.431	-1.213057002	0.000932259	0.03966264	yes	down	10.81	9.44	5.29	3.6	3.51	3.88	8.513333333	3.663333333
ENSGALG00000050806		uncharacterized LOC423629 [Source:NCBI gene;Acc:423629]	0.195	-2.361841128	0.000945384	0.039983022	yes	down	4.95	1.73	0.95	0.67	0.46	0.32	2.543333333	0.483333333
ENSGALG00000007288	SNTN	sentan, cilia apical structure protein [Source:NCBI gene;Acc:416076]	0.462	-1.114450039	0.000948936	0.040014883	yes	down	500.49	271.24	202.72	141.01	145.25	160.43	324.8166667	148.8966667
ENSGALG00000001449	STRA6	stimulated by retinoic acid 6 [Source:NCBI gene;Acc:415301]	0.097	-3.359661053	0.000992013	0.04158614	yes	down	31.38	2.19	1.04	1.06	1.13	1.02	11.53666667	1.07
ENSGALG00000051946		-	0.094	-3.415949282	0.000992017	0.04158614	yes	down	1001.55	85.44	28.23	36.63	38.79	27.56	371.74	34.32666667
ENSGALG00000050831		fatty acyl-CoA hydrolase precursor, medium chain-like [Source:NCBI gene;Acc:769704]	0.325	-1.621408471	0.000997835	0.04158614	yes	down	11.38	12.76	5.68	2.37	3.72	4.26	9.94	3.45
ENSGALG00000008591	CACNB2	calcium voltage-gated channel auxiliary subunit beta 2 [Source:NCBI gene;Acc:428420]	2.305	1.204708956	0.001009968	0.041969451	yes	up	7.37	5.05	9.46	10.24	12.88	19.25	7.293333333	14.12333333
ENSGALG00000049794		-	2.71	1.43834336	0.001036174	0.042686188	yes	up	0.79	1.01	0.66	1.57	2.69	2.5	0.82	2.253333333
ENSGALG00000043256		1-acylglycerol-3-phosphate O-acyltransferase 9-like [Source:NCBI gene;Acc:422609]	2.09	1.063812594	0.001051434	0.043190352	yes	up	1.65	1.4	1.21	2.9	2.92	3.16	1.42	2.993333333
ENSGALG00000016510	KRTCAP3	keratinocyte associated protein 3 [Source:NCBI gene;Acc:421984]	0.147	-2.770674915	0.001060229	0.043426843	yes	down	23.04	4.36	2.87	0.84	1.22	2.23	10.09	1.43
ENSGALG00000048648		uncharacterized LOC107053690 [Source:NCBI gene;Acc:107053690]	0.104	-3.261612467	0.001081457	0.044169775	yes	down	18.88	4.14	0.7	0.38	0.69	1.28	7.906666667	0.783333333
ENSGALG00000009759	SLC16A7	solute carrier family 16 member 7 [Source:NCBI gene;Acc:417815]	0.335	-1.579730911	0.001095495	0.044615686	yes	down	6.59	19.41	7.34	5.12	4.11	2.93	11.11333333	4.053333333
ENSGALG00000001073	NR6A1	nuclear receptor subfamily 6 group A member 1 [Source:NCBI gene;Acc:772325]	2.048	1.034384083	0.001107871	0.044702579	yes	up	5.73	3.89	6.65	10.32	9.92	10.89	5.423333333	10.37666667
ENSGALG00000032789	TBX18	T-box 18 [Source:NCBI gene;Acc:395104]	0.016	-5.955659559	0.001109204	0.044702579	yes	down	1.68	0.12	0.11	0	0.03	0	0.636666667	0.01
ENSGALG00000026578		uncharacterized LOC769510 [Source:NCBI gene;Acc:769510]	0.409	-1.28959803	0.001110137	0.044702579	yes	down	19.96	13.16	6.37	5.28	4.9	5.2	13.16333333	5.126666667
ENSGALG00000028250	ANKRD22	ankyrin repeat domain 22 [Source:NCBI gene;Acc:771419]	0.252	-1.989787517	0.001141872	0.045595124	yes	down	16.84	20.92	3.33	3.04	2.89	3.75	13.69666667	3.226666667
ENSGALG00000011185	PLEKHA8	pleckstrin homology domain containing A8 [Source:NCBI gene;Acc:420637]	0.47	-1.088587061	0.001145618	0.045617312	yes	down	6.21	8.98	6.41	3.72	3.84	2.7	7.2	3.42
ENSGALG00000011961	TNIP3	TNFAIP3 interacting protein 3 [Source:NCBI gene;Acc:771693]	0.438	-1.19010566	0.001167903	0.046027425	yes	down	32.91	32.41	13.29	10.96	10.74	10.14	26.20333333	10.61333333
ENSGALG00000001171	SEMA6B	semaphorin 6B [Source:NCBI gene;Acc:428330]	2.16	1.110757343	0.001173291	0.046027425	yes	up	0.89	1.19	1.26	2.34	2.95	1.95	1.113333333	2.413333333
ENSGALG00000049887		-	20.08	4.327678367	0.001174607	0.046027425	yes	up	0	0	0.15	0.8	0.37	1.96	0.05	1.043333333
ENSGALG00000054904		-	2.063	1.044880131	0.001175237	0.046027425	yes	up	1.93	3.08	2.04	5.28	4.2	5.32	2.35	4.933333333
ENSGALG00000005257		vascular cell adhesion molecule 1 [Source:NCBI gene;Acc:424467]	0.492	-1.022322599	0.001186776	0.046352339	yes	down	9.38	13.88	7.6	5.54	4.62	5.16	10.28666667	5.106666667
ENSGALG00000045153	SHISA3	shisa family member 3 [Source:NCBI gene;Acc:100857319]	0.199	-2.332087576	0.001192433	0.046446384	yes	down	5.5	5.46	1.04	0.57	0.71	1.14	4	0.806666667
ENSGALG00000014681	PCSK1	proprotein convertase subtilisin/kexin type 1 [Source:NCBI gene;Acc:769230]	0.37	-1.43438805	0.001202699	0.04671898	yes	down	70.07	32.75	18.89	15.77	14.25	14.01	40.57	14.67666667
ENSGALG00000047206		-	157.815	7.302088294	0.001217523	0.047166658	yes	up	0	0	0	0	2.86	3.1	0	1.986666667
ENSGALG00000001866	MCHR2	melanin-concentrating hormone receptor 2 [Source:NCBI gene;Acc:431416]	3.196	1.676055325	0.00122834	0.047204997	yes	up	2.71	7.16	10.96	20.94	19.44	16.4	6.943333333	18.92666667
ENSGALG00000052132		-	0.146	-2.772223625	0.001258577	0.047849359	yes	down	18.81	5.9	2.83	1.05	1.72	0.95	9.18	1.24
ENSGALG00000003302	SLC38A8	solute carrier family 38 member 8 [Source:NCBI gene;Acc:100857309]	5.117	2.355164098	0.001271226	0.04792749	yes	up	0.31	0.59	0.36	2.2	2.95	1.51	0.42	2.22
ENSGALG00000016757	TSGA10	testis specific 10 [Source:NCBI gene;Acc:418696]	0.34	-1.557997074	0.001272199	0.04792749	yes	down	32.27	14.15	8.34	4.75	6.92	6.49	18.25333333	6.053333333
ENSGALG00000012577	FRMD3	FERM domain containing 3 [Source:NCBI gene;Acc:427452]	0.497	-1.00790017	0.001273723	0.04792749	yes	down	22.46	29.88	14.93	12.64	11.61	9.88	22.42333333	11.37666667
ENSGALG00000010977	FAM221A	family with sequence similarity 221 member A [Source:NCBI gene;Acc:420620]	0.169	-2.564159533	0.001298882	0.048733645	yes	down	26.02	2.77	4.97	1.74	1.77	2.05	11.25333333	1.853333333
ENSGALG00000042995		-	0.421	-1.24909545	0.001311332	0.049071953	yes	down	6.21	6.59	4.64	2.9	2.41	1.15	5.813333333	2.153333333
ENSGALG00000025650	RNaseP_nuc	Nuclear RNase P [Source:RFAM;Acc:RF00009]	4.837	2.274198453	0.001331569	0.049547205	yes	up	5.69	12.25	3.12	26.93	48.22	26.33	7.02	33.82666667
